# Supplementary material for: Astragalus membranaceus Injection Suppresses Production of Interleukin-6 by Activating Autophagy through the AMPK-mTOR Pathway in Lipopolysaccharide-Stimulated Macrophages
Source: Oxid Med Cell Longev. 2020 Jul 4;2020:1364147. doi: 10.1155/2020/1364147 (PMC7364262; doi:10.1155/2020/1364147)
Supplement: Supplementary Materials — Supplementary Figure 1: AM injection can inhibit the inflammation response induced by LPS in mice. (a) The weight of mice after LPS was measured at different time points. (b) The levels of serum IL-6 in mice from the LPS treatment and LPS with AM injection treatment groups, analyzed at different time points by enzyme-linked immunosorbent assay (ELISA). (c, d) The spleen and lung of mice were isolated, and the pathological effect was observed. Supplementary Video 1: after 24 hours of lipopolysaccharide injection, the action activity of mice was compared with the control group. The mice in the saline control group had normal diet and active exercise, while the mice in the lipopolysaccharide treatment group had obvious signs of debility, tremor, and loss of appetite. [file 1364147.f1.zip]

Archive with 2 entries (2 files):
- Supplementary Figure 1 and video 1.docx
- video 1 (1).mp4
